# Supplementary material for: The Identification of Auxin Response Factors and Expression Analyses of Different Floral Development Stages in Roses
Source: Genes (Basel). 2025 Jan 1;16(1):41. doi: 10.3390/genes16010041 (PMC11764539; doi:10.3390/genes16010041)
Supplement: Supplementary file 1 [file genes-16-00041-s001.zip › Table S1.xlsx]

## Sheet: Sheet1
Species	Gene name	Group	Chromosome	Number of amino acids	Molecular Formula	Molecular weight	Theoretical pI( kDa)	Instability index	Prediction of subcellular localization
R.Chinensis ‘OB’	RcOB_ARF18-like3	Group ⅠA	Chr1:51876901-51881447	686	C3356H5257N931O1032S28	76057	6.57	52.02	Nucleus
	RcOB_ARF9	Group ⅠA	Chr7:6074970-6079666	672	C3286H5184N920O1022S24	74700.3	6.52	51.15	Nucleus
	RcOB_ARF1	Group ⅠA	Chr7:38481169-38489500	675	C3290H5151N933O1019S30	75041.5	6.03	60.25	Nucleus
	RcOB_ARF2	Group ⅠA	Chr7:8289795-8295403	842	C4086H6382N1190O1270S33	93554.8	6.15	53.6	Nucleus
	RcOB_ARF2-like	Group ⅠC	Chr6:55395017-55400686	676	C3325H5137N909O1018S36	75288	5.83	60.28	Nucleus
	RcOB_ARF5	Group Ⅱ	Chr6:62610166-62615956	914	C4389H6877N1217O1396S49	100600	5.22	57.27	Nucleus
	RcOB_ARF7	Group Ⅱ	Chr2:8472108-8478710	1163	C5664H8862N1656O1794S42	130207	6.22	69.93	Nucleus
	RcOB_ARF19	Group Ⅱ	Chr4:14158829-14165571	1126	C5396H8501N1587O1707S52	124587	6.24	64.85	Nucleus
	RcOB_ARF8	Group Ⅱ	Chr3:35056086-35067703	848	C4160H6401N1171O1277S36	94404.8	5.79	66.83	Nucleus
	RcOB_ARF6	Group Ⅱ	Chr5:10338073-10344999	892	C4339H6751N1227O1338S39	98764.1	6.04	65.78	Nucleus
	RcOB_ARF6-like	Group Ⅱ	Chr2:70340416-70347867	918	C4449H6905N1269O1392S34	101532	6	66.77	Nucleus
	RcOB_ARF4	Group Ⅲ	Chr5:65124540-65130419	802	C3891H6081N1093O1205S41	88767.1	6.42	50.74	Nucleus
	RcOB_ARF3	Group Ⅲ	Chr5:6271022-6276217	720	C3459H5324N994O1082S30	79108.1	6.05	53.67	Nucleus
	RcOB_ARF17	Group Ⅳ	Chr7:66739178-66743168	608	C2930H4553N841O885S26	66554.1	6.45	53.64	Nucleus
	RcOB_ARF18	Group Ⅳ	Chr5:63419113-63422897	711	C3452H5392N994O1049S29	78532.6	7.93	44.53	Nucleus
	RcOB_ARF18-like1	Group Ⅳ	Chr3:15483329-15487268	703	C3403H5256N952O1031S39	77251.3	6.48	52.62	Nucleus
	RcOB_ARF18-like2	Group Ⅳ	Chr1:54698727-54702009	625	C3034H4672N866O931S26	69009.3	6.77	46.54	Nucleus
R.Chinensis ‘CH’	RcCH_ARF18-like3	Group ⅠA	Chr1:56886917-56890579	686	C3354H5254N934O1032S28	76071.9	6.73	52.02	Nucleus
	RcCH_ARF9	Group ⅠA	Chr7:6097908-6101748	672	C3286H5184N920O1022S24	74700.3	6.52	51.15	Nucleus
	RcCH_ARF1	Group ⅠA	Chr7:38586761-38593582	675	C3290H5151N933O1019S30	75041.5	6.03	60.25	Nucleus
	RcCH_ARF2	Group ⅠA	Chr7:8311902-8315963	842	C4086H6382N1190O1270S33	93554.8	6.15	53.6	Nucleus
	RcCH_ARF2-like	Group ⅠC	Chr6:57742092-57746944	673	C3320H5116N906O1016S34	75068.6	5.77	61.24	Nucleus
	RcCH_ARF5	Group Ⅱ	Chr6:66714958-66719740	911	C4370H6839N1215O1389S47	100130	5.28	54.11	Nucleus
	RcCH_ARF7	Group Ⅱ	Chr2:9083009-9088163	1160	C5646H8839N1645O1790S42	129750	6.18	69.7	Nucleus
	RcCH_ARF19	Group Ⅱ	Chr4:15284358-15289982	1127	C5404H8506N1590O1709S53	124794	6.22	63.59	Nucleus
	RcCH_ARF8	Group Ⅱ	Chr3:35719194-35729000	848	C4160H6401N1171O1277S36	94404.8	5.79	66.83	Nucleus
	RcCH_ARF6	Group Ⅱ	Chr5:10974038-10979482	892	C4331H6742N1226O1341S39	98692.9	6.01	65.64	Nucleus
	RcCH_ARF6-like	Group Ⅱ	Chr2:74362870-74369199	918	C4449H6905N1269O1392S34	101532	6	66.77	Nucleus
	RcCH_ARF4	Group Ⅲ	Chr5:67056158-67061090	802	C3890H6078N1094O1205S40	88734.1	6.44	48.78	Nucleus
	RcCH_ARF3	Group Ⅲ	Chr5:6377832-6381736	720	C3452H5315N993O1085S30	79049	6.02	54.05	Nucleus
	RcCH_ARF17	Group Ⅳ	Chr7:69950220-69952665	606	C2923H4543N837O882S26	66355.9	6.43	54.42	Nucleus
	RcCH_ARF18	Group Ⅳ	Chr5:65521474-65524629	711	C3441H5373N985O1046S29	78207.2	7.92	43.84	Nucleus
	RcCH_ARF18-like1	Group Ⅳ	Chr3:15940194-15942854	703	C3403H5256N952O1031S39	77251.3	6.48	52.62	Nucleus
	RcCH_ARF18-like2	Group Ⅳ	Chr1:59997089-59999438	674	C3274H5033N931O999S30	74382.4	6.45	45.55	Nucleus
R.rugosa	RrARF18-like3	Group ⅠA	Chr3:38719614-38723269	686	C3349H5251N931O1033S27	75950.8	6.56	53.17	Nucleus
	RrARF9	Group ⅠA	Chr7:5282212-5286130	671	C3272H5167N915O1020S24	74413	6.41	50.14	Nucleus
	RrARF1	Group ⅠA	Chr7:32722706-32730244	675	C3284H5138N932O1019S30	74942.4	5.96	59.95	Nucleus
	RrARF2	Group ⅠA	Chr7:7136647-7140698	841	C4080H6371N1195O1271S32	93525.6	6.23	51.41	Nucleus
	RrARF2-like	Group ⅠC	Chr2:14275765-14280644	680	C3366H5193N921O1025S35	76084.9	5.86	62.52	Nucleus
	RrARF5	Group Ⅱ	Chr2:6434036-6438789	912	C4374H6856N1212O1391S47	100185	5.21	57.13	Nucleus
	RrARF7	Group Ⅱ	Chr6:7909696-7915298	1181	C5759H9009N1679O1817S43	132219	6.23	69.31	Nucleus
	RrARF8	Group Ⅱ	Chr4:30471218-30481055	851	C4175H6434N1180O1280S36	94792.3	5.89	64.7	Nucleus
	RrARF6	Group Ⅱ	Chr5:64572463-64577869	892	C4336H6750N1226O1340S39	98745	6.01	64.88	Nucleus
	RrARF6-like1	Group Ⅱ	Chr6:51994788-52001865	1048	C5089H7903N1455O1564S38	115711	6.67	64.36	Nucleus
	RrARF6-like2	Group Ⅱ	Chr6:52090506-52097745	1038	C5055H7847N1437O1552S38	114802	6.56	63.57	Nucleus
	RrARF4	Group Ⅲ	Chr5:24325060-24329995	802	C3888H6080N1094O1209S40	88776.1	6.29	49.47	Nucleus
	RrARF3	Group Ⅲ	Chr5:68910994-68914933	720	C3458H5320N994O1082S30	79092.1	6.05	53.51	Nucleus
	RrARF17	Group Ⅳ	Chr7:56019317-56022127	607	C2920H4545N829O883S27	66257.9	6.47	52.19	Nucleus
	RrARF18	Group Ⅳ	Chr5:25546890-25549988	708	C3448H5382N988O1045S30	78358.5	7.9	43.65	Nucleus
	RrARF18-like1	Group Ⅳ	Chr4:13652482-13655144	703	C3403H5254N952O1030S39	77233.2	6.48	53.31	Nucleus
	RrARF18-like2	Group Ⅳ	Chr3:41331698-41334083	674	C3281H5042N930O1001S29	74461.5	6.33	44.84	Nucleus
R.wichurana	RwARF18-like3	Group ⅠA	Chr1:52371067-52374714	683	C3343H5237N931O1025S28	75768.7	6.93	52	Nucleus
	RwARF9	Group ⅠA	Chr7:5584214-5588041	672	C3282H5185N921O1023S24	74683.3	6.52	50.84	Nucleus
	RwARF1	Group ⅠA	Chr7:36989455-36997360	675	C3288H5149N927O1021S30	74963.4	5.86	58.88	Nucleus
	RwARF2	Group ⅠA	Chr7:7838225-7842289	841	C4081H6373N1189O1270S33	93471.7	6.15	53.52	Nucleus
	RwARF2-like	Group ⅠC	Chr6:53741036-53746365	680	C3365H5187N915O1025S36	76014.9	5.8	61.6	Nucleus
	RwARF5	Group Ⅱ	Chr6:61479795-61485355	914	C4379H6861N1215O1395S48	100388	5.22	55.87	Nucleus
	RwARF7	Group Ⅱ	Chr2:7408105-7413376	1165	C5662H8862N1654O1800S42	130251	6.18	69.81	Nucleus
	RwARF19	Group Ⅱ	Chr4:13687124-13693724	1128	C5406H8512N1588O1710S53	124812	6.2	64.5	Nucleus
	RwARF6	Group Ⅱ	Chr5:11128390-11135437	892	C4338H6749N1229O1339S39	98794.1	6.06	65.41	Nucleus
	RwARF6-like	Group Ⅱ	Chr2:66606765-66614002	913	C4422H6867N1257O1385S34	100890	5.95	67.08	Nucleus
	RwARF4	Group Ⅲ	Chr5:64798287-64803301	802	C3888H6075N1091O1206S40	88681	6.42	49.61	Nucleus
	RwARF3	Group Ⅲ	Chr5:7062635-7067621	656	C3152H4850N900O988S30	72122.4	5.93	53.77	Nucleus
	RwARF17-like	Group Ⅳ	Contig00606:20750-23595	588	C2851H4423N809O864S25	64657.9	6.06	54.6	Nucleus
	RwARF17	Group Ⅳ	Chr7:65245860-65248694	569	C2777H4313N787O824S24	62678	6.4	47.7	Nucleus
	RwARF18	Group Ⅳ	Chr5:63335057-63338189	700	C3401H5297N975O1032S27	77222	7.61	43.78	Nucleus
	RwARF18-like1	Group Ⅳ	Chr3:14408774-14412608	703	C3398H5245N953O1029S39	77162.1	6.57	52.77	Nucleus
	RwARF18-like2	Group Ⅳ	Chr1:55379121-55382416	674	C3273H5034N928O1004S31	74441.4	6.24	46.17	Nucleus
